# Supplementary material for: Fecal Carriage of Extended-Spectrum β-Lactamase-/AmpC-Producing Escherichia coli in Pet and Stray Cats
Source: Antibiotics (Basel). 2023 Jul 29;12(8):1249. doi: 10.3390/antibiotics12081249 (PMC10451524; doi:10.3390/antibiotics12081249)
Supplement: Supplementary file 1 [file antibiotics-12-01249-s001.zip]

Archive with 1 entries (1 files):
- antibiotics-2517779-supplementary.pdf
